# Supplementary material for: Knockout of GmCKX3 Enhances Soybean Seed Yield via Cytokinin-Mediated Cell Expansion and Lipid Accumulation
Source: Plants (Basel). 2025 Jul 16;14(14):2207. doi: 10.3390/plants14142207 (PMC12299880; doi:10.3390/plants14142207)
Supplement: Supplementary file 1 [file plants-14-02207-s001.zip]

Archive with 3 entries (3 files):
- Supplementary figures.pdf
- Supplementary Table S1.pdf
- Supplementary Table S2.xlsx
