# Supplementary material for: Knockout of GmCKX3 Enhances Soybean Seed Yield via Cytokinin-Mediated Cell Expansion and Lipid Accumulation
Source: Plants (Basel). 2025 Jul 16;14(14):2207. doi: 10.3390/plants14142207 (PMC12299880; doi:10.3390/plants14142207)
Supplement: Supplementary file 1 [file plants-14-02207-s001.zip › Supplementary Table S2.xlsx]

## Sheet: Sheet1
Index	Formula	Compounds	Class I	Class II	CAS	Level	KO-1	KO-2	KO-3	WT-1	WT-2	WT-3	VIP	P-value	FDR	Fold_Change	Log2FC	Type
Jmwn002494	C15H18O8	(2E)-3-[4-(β-D-glucopyranoside)-phenylacrylic]-acid	Phenolic acids	Phenolic acids	-	2	158211	164098	184382	402683	371901	414449	1.39204	0.000327002	0.012441	0.426137	-1.23061	down
Laxp008689	C16H12O4	(2Z)-6-hydroxy-2-(3-methoxybenzylidene)-1-benzofuran-3(2H)-one	Flavonoids	Other Flavonoids	1234351-88-2	1	365560	405325	472378	1.25277e+06	988871	1.40087e+06	1.36625	0.016944	0.0781547	0.34132	-1.5508	down
Wbjp002330	C11H12N2O3	(3S)-1,3-dihydroxy-2,3,3a,4-tetrahydropyrrolo[2,1-b]quinazolin-9(1H)-one	Alkaloids	Alkaloids	-	2	348602	394896	300275	100976	140655	132276	1.36222	0.00662022	0.0461849	2.79153	1.48105	up
Zjhp090625	C22H22O10	(E)-7-O-β-D-glucopyranoside-5-hydroxy-3-(4'-hydroxybenzylidene)-chroman-4-one*	Flavonoids	Other Flavonoids	-	3	191466	275754	197723	96471	118487	115945	1.30929	0.0469938	0.137269	2.00948	1.00682	up
Zblp004317	C11H11NO3	(S)-3-(2-oxopropyl)-3-hydroxyindolin-2-one	Alkaloids	Plumerane	-	2	3912920	1.9743e+06	2856495	1.55815e+06	1.43684e+06	1.31438e+06	1.19991	0.116493	0.245047	2.029	1.02077	up
Lchp000221	C11H10O4	(Z)-3-Ethylidene-7-hydroxy-6-methoxyphthalide	Others	Others	-	1	716043	819020	709629	1.67653e+06	1.24764e+06	1.627e+06	1.34539	0.0236546	0.0911196	0.493212	-1.01972	down
Wbtp005759	C15H10O7	1,2,5,7,8-pentahydroxy-3-methylanthracene-9,10-dione	Flavonoids	Other Flavonoids	-	1	250941	271948	272274	113251	74010.7	88661.6	1.36695	0.000593033	0.016451	2.88182	1.52698	up
MWS2066	C10H8O	1-Naphthol*	Phenolic acids	Phenolic acids	90-15-3	2	445613	386685	467160	169701	185842	163437	1.3888	0.00546238	0.0407255	2.50387	1.32416	up
Wafn004792	C18H32O8	1-O-Acetyl-Glucopyranose 6-Decanoate	Others	Saccharides	-	2	12505	3556.74	4703.39	27505	17505	10595.8	1.05325	0.127062	0.260751	0.373435	-1.42107	down
pmn001420	C15H18O9	1-O-Caffeoyl-β-D-glucose*	Phenolic acids	Phenolic acids	14364-08-0	1	6.29999e+06	8.00312e+06	7.21584e+06	2.05042e+07	1.90206e+07	2.16863e+07	1.38838	0.000359487	0.0127825	0.351553	-1.50818	down
Zbfn008708	C26H46O9	1-O-Linoleoyl-(6-O-Hydroxyethyl-D-Glucose)	Lipids	Free fatty acids	-	1	15272.2	15467.5	13677.2	25571.1	31943.6	33329.7	1.36038	0.0185483	0.0811015	0.488934	-1.03229	down
pmb1562	C21H34O4	1-Stearidonoyl-Glycerol	Lipids	Glycerol ester	-	2	130182	138260	131230	62604.4	65649.8	62595.4	1.40118	0.000321566	0.012441	2.09417	1.06638	up
MWS80007	C18H32O4	13-Hydroperoxy-9Z,11E-octadecadienoic acid*	Lipids	Free fatty acids	23017-93-8	3	68490.2	57871	48600	26404	27653.6	23697.6	1.3548	0.0261155	0.0950543	2.25015	1.17002	up
Qmjp080407	C18H26O3	14(15)-Bisnor-13-oxolabd-8(17),11(E)-dien-19-oic acid	Terpenoids	Sesquiterpenoids	-	2	20294.8	15504.4	16839.2	7834.89	6424.02	7347.4	1.37033	0.0130978	0.0667493	2.43625	1.28466	up
Lmqn006260	C15H10O7	2',3',4',5,7-Pentahydroxyflavone*	Flavonoids	Flavones	-	2	207171	247405	218027	90465.4	107821	104506	1.37992	0.00360369	0.0348969	2.22134	1.15143	up
Hmlp006326	C16H16O4	2',4'-dihydroxy-4-methoxydihydrochalcone	Flavonoids	Chalcones	-	3	230609	237654	211460	91229.7	99698.3	125800	1.35754	0.00105194	0.0213754	2.14608	1.1017	up
pme2776	C10H12N4O4	2'-Deoxyinosine	Nucleotides and derivatives	Nucleotides and derivatives	890-38-0	3	19857.4	14281.4	28556.4	4194.92	10913.7	8977.85	1.14406	0.0716052	0.179645	2.60292	1.38013	up
pmc0066	C10H13N4O7P	2'-Deoxyinosine-5'-monophosphate	Nucleotides and derivatives	Nucleotides and derivatives	3393-18-8	3	620613	678923	599343	1.04178e+06	1.50414e+06	1.26928e+06	1.33461	0.0374331	0.119032	0.497714	-1.00661	down
Ymjm000144	C21H30O13	2,3,4,5-Trihydroxybutyl 6-O-(E)-caffeoyl-β-D-glucopyranoside	Phenolic acids	Phenolic acids	-	2	81648.3	121300	62990.6	208909	229038	194559	1.28725	0.00707426	0.0473924	0.420453	-1.24998	down
Lafp002342	C11H14O6	2,3-Dihydroxy-1-(4-hydroxy-3,5-dimethoxyphenyl)propan-1-one	Phenolic acids	Phenolic acids	33900-74-2	1	29369.2	38705.6	39117.9	8609.37	7317.66	7999.31	1.39076	0.0120259	0.0638961	4.48011	2.16353	up
Zjmp102712	C30H46O4	2,3-Dihydroxylup-20(29)-en-28-oic acid	Terpenoids	Triterpene	-	2	171283	175521	155074	41426.1	41974	43676.6	1.40168	0.00224488	0.0295719	3.94941	1.98164	up
MWS20169	C15H10O5	2,5-dihydroxy-1-methoxy-anthraquinone	Quinones	Anthraquinone	-	3	45451.1	52745.4	68712.3	316951	235404	347989	1.37678	0.0153133	0.0733914	0.185383	-2.43142	down
Zbfn006124	C26H28O12	2,6-Di-Feruloyl glucoside	Phenolic acids	Phenolic acids	-	2	70476.3	66597.3	54313.8	143690	160986	160315	1.37823	0.000292004	0.0122708	0.411593	-1.28071	down
Zbfn005447	C30H38O15	2-(Phenethoxy)-6-mustardoyl-O-glucosyl-deoxy-arabinose	Phenolic acids	Phenolic acids	-	2	217133	233838	263382	3.9924e+06	5.06266e+06	5.1406e+06	1.40108	0.00666921	0.0461849	0.0503219	-4.31267	down
Zbfn005474	C29H36O14	2-(p-Hydroxyphenethoxy)-6-feruloyl-O-glucosyl-xylose	Phenolic acids	Phenolic acids	-	2	718170	523594	763144	1.98435e+06	2.16645e+06	2.01515e+06	1.37405	0.000176499	0.010926	0.325158	-1.62079	down
MWS1875	C10H8O	2-Naphthol*	Phenolic acids	Phenolic acids	135-19-3	2	295591	278436	392252	116777	170144	123144	1.31817	0.0199758	0.0850829	2.3564	1.23659	up
Lmhn102068	C13H12O8	2-O-Caffeoylmalic acid	Phenolic acids	Phenolic acids	53755-04-7	2	934903	1.12599e+06	1.03931e+06	83681.9	97983.7	82732.4	1.4016	0.00319429	0.0335597	11.7255	3.55158	up
MWS1844	C14H18O	2-Pentyl-3-phenyl-2-propenal	Others	Aldehyde compounds	122-40-7	3	10517.1	11875.4	9823.49	4504.06	5640.17	5825.68	1.35288	0.00281856	0.0316171	2.01729	1.01242	up
Walp007192	C22H47NO5	2-aminodocoSane-1,6,19,20,21-pentaol	Lipids	Sphingolipids	-	1	25787.3	27236	33635.6	138558	40832.1	48249.8	1.01365	0.272924	0.432978	0.380684	-1.39333	down
Lakn003294	C15H20O9	2-β-D-Glucopyranosyloxy-5-hydroxyphenylacetic acidmethylester*	Phenolic acids	Phenolic acids	-	2	129462	133610	141113	293002	330920	384149	1.38168	0.0155807	0.0742493	0.400948	-1.31851	down
Zjgp101332	C42H64O16	24-hydroxyglucoglycyrrhizin	Terpenoids	Triterpene Saponin	-	3	51778.3	54001.5	78931.3	28330.3	17988.3	16353.3	1.30588	0.0283142	0.0993806	2.94728	1.55938	up
Lmgn010741	C30H46O5	2α,3α,23-Trihydroxyurs-12,20(30)-dien-28-oic acid	Terpenoids	Triterpene	143839-01-4	2	5063.98	4845.31	7773	1977.69	3129.57	1559.09	1.25088	0.0411142	0.125722	2.65247	1.40734	up
Laxp006028	C15H10O5	3',4',6-Trihydroxyaurone	Flavonoids	Other Flavonoids	-	2	57414.6	41402.5	53711.3	13569.9	24248.8	33569.5	1.15346	0.0241958	0.0920702	2.13661	1.09532	up
mws4113	C21H22O5	3'-Hydroxy-4'-O-methylglabridin	Flavonoids	Other Flavonoids	175554-11-7	2	27471	32035	27407	15044.6	13928.4	11743.3	1.36698	0.00214685	0.0291877	2.1346	1.09397	up
Cmsp002787	C11H14O5	3,4'-Dihydroxy-3',5'-dimethoxypropiophenone	Others	Ketone compounds	136196-47-9	1	2.5468e+06	2.90669e+06	2.06197e+06	798197	1.2259e+06	1.16539e+06	1.30858	0.0129832	0.0665767	2.35632	1.23654	up
pme0428	C12H14O5	3,4,5-Trimethoxycinnamic acid	Phenolic acids	Phenolic acids	90-50-6	3	13281.8	2505	13744.6	37269.6	28863.7	37976.2	1.1187	0.0069912	0.0473506	0.283657	-1.81778	down
Lmdn007639	C15H12O4	3,9-Dihydroxypterocarpan	Flavonoids	Isoflavones	61135-91-9	1	1.89116e+06	1.98651e+06	2.40746e+06	808929	968500	829044	1.37414	0.0106304	0.0597433	2.41135	1.26984	up
pmp000441	C30H46O4	3-Hydroxy-11-oxours-12-en-28-oic acid (11-Keto-ursolic acid)	Terpenoids	Triterpene	105870-59-5	2	274674	267980	258753	63943.7	80527.6	69259	1.39651	8.51544e-06	0.00813071	3.74962	1.90674	up
pmn001690	C16H24O7	3-Hydroxy-4-isopropylbenzylalcohol-3-O-glucoside	Phenolic acids	Phenolic acids	-	3	9454.2	13643.3	22763.8	62928.7	40607.6	68439.4	1.28341	0.0236171	0.0911196	0.266673	-1.90685	down
Zaln004082	C16H16O8	3-O-caffeoylshikimic acid*	Phenolic acids	Phenolic acids	-	1	349242	269795	545005	1865005	2.07221e+06	1.2754e+06	1.33245	0.0207559	0.0850829	0.223312	-2.16286	down
pmb3075	C16H16O7	3-O-p-Coumaroylshikimic acid	Phenolic acids	Phenolic acids	-	3	437380	295809	398386	2.77911e+06	3.37409e+06	2.9675e+06	1.39351	0.00287281	0.0317506	0.124066	-3.01081	down
pmb3072	C22H26O12	3-O-p-Coumaroylshikimic acid-O-glucoside	Phenolic acids	Phenolic acids	-	2	82049	82960.2	80351.7	366101	241399	324354	1.38013	0.0246602	0.0930545	0.263304	-1.9252	down
Lmbp005578	C18H37NO3	4-Hydroxy-8-sphingenine	Lipids	Sphingolipids	-	2	1.8481e+06	2.36512e+06	2.06195e+06	824435	787507	1.16646e+06	1.32694	0.00433474	0.038349	2.25855	1.1754	up
MWS3136	C8H8O4	4-Methoxysalicylic Acid	Phenolic acids	Phenolic acids	2237-36-7	3	72285	60116.9	59099.7	27505	33986.3	26674.5	1.35992	0.00510553	0.040503	2.17206	1.11907	up
Zmhn002227	C17H22O10	4-O-Glucosyl-sinapate	Phenolic acids	Phenolic acids	-	1	6.42393e+06	4.92647e+06	6.27726e+06	1.62552e+07	8.56651e+06	1.2833e+07	1.22503	0.0893599	0.203346	0.46814	-1.09499	down
pmb0885	C18H26O3	4-Oxo-9Z,11Z,13E,15E-Octadecatetraenoic Acid	Lipids	Free fatty acids	-	3	25664.3	21719.9	21731.4	11749.9	5164.57	15813.1	1.09466	0.0437261	0.130629	2.11185	1.07851	up
Zaln004057	C16H16O8	4-caffeoylshikimic acid*	Phenolic acids	Phenolic acids	-	1	349242	269795	545005	1865005	2.07221e+06	1.2754e+06	1.33245	0.0207559	0.0850829	0.223312	-2.16286	down
Layp004060	C18H18O12	5,7-Dihydroxychromone malonyl glucoside	Others	Ketone compounds	-	3	12009.2	11043.7	6459.53	19397.2	30005	36875.5	1.25363	0.0531602	0.149533	0.342063	-1.54767	down
MWSHC20125	C16H16O8	5-O-Caffeoylshikimic acid	Phenolic acids	Phenolic acids	73263-62-4	1	124903	292505	134037	551067	384620	617615	1.22388	0.0212761	0.0855666	0.355015	-1.49405	down
pmb3066	C22H26O12	5-O-p-Coumaroylshikimic acid O-glucoside	Phenolic acids	Phenolic acids	-	3	11552.3	13717.6	13758.9	50526.8	37598.9	72179.3	1.35015	0.0562962	0.155129	0.243466	-2.03821	down
Zmmp000969	C11H14N2O5	5-Ribofuranosylnicotinamide	Nucleotides and derivatives	Nucleotides and derivatives	107325-67-7	1	1.404e+07	1.23165e+07	1.42723e+07	5.5339e+06	5.79501e+06	5.13751e+06	1.39259	0.00318078	0.0335597	2.46737	1.30298	up
Lmsn003628	C23H32O15	6'-O-Sinapoylsucrose*	Phenolic acids	Phenolic acids	-	3	17536.5	19142.4	26320.5	87657.6	38368.8	54384.5	1.23886	0.109844	0.236165	0.349199	-1.51788	down
Hmlp005443	C15H10O4	6,7-Dihydroxyflavone*	Flavonoids	Flavones	38183-04-9	1	286675	276279	191762	94694	80749.4	102003	1.34678	0.0295726	0.101825	2.72022	1.44372	up
zjbp110819	C19H18O4	6,7-dimethoxy-2-[2-phenylethyl]chromone	Others	Chromone	-	3	51641.9	44630.2	45941.1	168035	145533	141087	1.3943	0.00419097	0.0378005	0.312794	-1.67672	down
pmp001310	C27H30O17	6-Hydroxykaempferol-3,6-O-Diglucoside*	Flavonoids	Flavonols	-	1	1.02066e+06	539886	690480	1.95535e+06	1.75669e+06	1.61445e+06	1.28903	0.00577604	0.0420468	0.422609	-1.2426	down
Zmhp002640	C33H40O21	6-Hydroxykaempferol-3-O-Rutinoside-6-O-glucoside	Flavonoids	Flavonols	-	1	96910.2	72156.4	120206	51341	29804	52356.3	1.20189	0.0445889	0.132123	2.16682	1.11558	up
Lhhp102402	C40H62O13	6-O-Acetyl-3-O-(4-O-malonyl)-xylosylcycloastragenol	Terpenoids	Triterpene Saponin	-	3	8667.77	10547.6	17628	4871.74	4743.29	7783.14	1.13617	0.128516	0.260837	2.11765	1.08247	up
Zmhn001793	C15H18O9	6-O-Caffeoyl-D-glucose*	Phenolic acids	Phenolic acids	-	1	6.74538e+06	7.52789e+06	7.42728e+06	1.61714e+07	1.84037e+07	1.83859e+07	1.39347	0.00245627	0.0300771	0.409746	-1.2872	down
Lmfn003035	C15H18O8	6-O-p-Coumaroyl-β-D-glucose	Phenolic acids	Phenolic acids	114297-65-3	1	1.22592e+06	1.24948e+06	1.61616e+06	4.50457e+06	3.06346e+06	3.50465e+06	1.34837	0.024342	0.0924198	0.369518	-1.43628	down
Zblp004832	C15H12O4	7,4'-Dihydroxydihydroflavonoids	Flavonoids	Flavanones	-	3	168503	170535	224486	104487	82270.7	69190	1.31191	0.0147223	0.0712606	2.20172	1.13863	up
Zbbn005842	C15H10O4	7,4'-Dihydroxyflavone	Flavonoids	Flavones	2196-14-7	1	507407	423790	438327	209534	188785	204691	1.38728	0.0073003	0.0480365	2.27114	1.18342	up
MWSslk183	C15H10O4	7,8-Dihydroxy-4-phenylcoumarin	Lignans and Coumarins	Coumarins	842-01-3	3	58180.6	64864.1	54130.4	21635.4	24048	22390.6	1.3929	0.0053556	0.040503	2.60268	1.38	up
Labn009890	C15H18O	7-Hydroxycadalene	Terpenoids	Sesquiterpenoids	2102-75-2	2	230912	232582	237355	92367.8	103689	105895	1.39694	0.000145877	0.010926	2.32107	1.21479	up
Lmbn005287	C18H32O4	7S,8S-DiHODE; (9Z,12Z)-(7S,8S)-Dihydroxyoctadeca-9,12-dienoic acid*	Lipids	Free fatty acids	143288-65-7	3	68490.2	57871	48600	26404	27653.6	23697.6	1.3548	0.0261155	0.0950543	2.25015	1.17002	up
mws0724	C10H13N5O6	8-Hydroxyguanosine	Nucleotides and derivatives	Nucleotides and derivatives	3868-31-3	3	136138	110733	120335	41919.8	47163.5	35640.1	1.3803	0.00297148	0.0321337	2.94417	1.55786	up
pmn001694	C18H34O5	9,10,13-Trihydroxy-11-Octadecenoic Acid	Lipids	Free fatty acids	29907-57-1	1	1.06779e+06	1.01875e+06	1.11222e+06	554142	472953	466960	1.38685	0.000130109	0.010926	2.14099	1.09828	up
pmn001691	C18H32O5	9,12,13-Trihydroxy-10,15-octadecadienoic acid	Lipids	Free fatty acids	-	1	425499	479743	495839	189025	209348	170990	1.38558	0.00136899	0.0233014	2.46079	1.29912	up
MWS80006	C18H32O4	9-Hydroperoxy-9Z,11E-Octadecadienoic Acid	Lipids	Free fatty acids	-	1	32853	21665.6	25974.2	12385.7	11403	14256.8	1.31613	0.0418686	0.126916	2.11569	1.08113	up
Rfmb087	C18H32O4	9-Hydroxy-13-oxo-10-octadecenoic Acid	Lipids	Free fatty acids	-	3	57016.3	55399.4	47870.3	27034.5	25412.3	26718	1.38571	0.0090409	0.0546295	2.02471	1.01772	up
WaYn010298	C18H28O3	9-Hydroxyoctadeca-6,10,12,15-Tetraenoic Acid	Lipids	Free fatty acids	326492-79-9	1	324175	327635	298643	132228	123740	128489	1.39998	0.00129591	0.0232634	2.47219	1.30579	up
Zmjn004133	C18H32O4	9S-Hydroperoxy-10E,12Z-octadecadienoic acid	Lipids	Free fatty acids	5502-91-0	3	124182	128398	123796	60569.8	52209.1	50612.9	1.39156	0.000325849	0.012441	2.30352	1.20384	up
Laxp006254	C48H78O20	Abrisaponin L	Terpenoids	Triterpene Saponin	-	2	19264.3	23756	31463.2	415675	345886	299434	1.39269	0.00976945	0.0573451	0.0702015	-3.83236	down
MWSHC2054	C5H5N5	Adenine*	Nucleotides and derivatives	Nucleotides and derivatives	73-24-5	1	1.34515e+07	1.39587e+07	1.48764e+07	6.68513e+06	6.51496e+06	6.49528e+06	1.39979	0.00258777	0.0304764	2.14703	1.10234	up
Hmcp001824	C12H8N2O2	Ailanindole	Alkaloids	Plumerane	159903-51-2	2	551117	569836	535066	188220	231858	258824	1.37385	0.000893395	0.0206486	2.43926	1.28644	up
pme1173	C5H4N4O	Allopurinol	Nucleotides and derivatives	Nucleotides and derivatives	315-30-0	3	77442.9	82824	58787.4	31220.9	33553.2	38615.7	1.33409	0.0259023	0.0948381	2.11872	1.08319	up
Hmcn003114	C20H28O6	Amarolide	Terpenoids	Ditepenoids	29913-86-8	2	50350.8	60708.5	49149.9	205207	172667	206725	1.39114	0.00313229	0.0335597	0.27405	-1.86749	down
mws1078	C7H7NO2	Anthranilic Acid	Phenolic acids	Phenolic acids	118-92-3	3	379866	426884	504944	189449	201504	228587	1.35722	0.0168351	0.0780152	2.11721	1.08216	up
mws0072	C21H20O10	Apigenin-5-O-glucoside	Flavonoids	Flavones	28757-27-9	1	2.80126e+07	2.32898e+07	2.54759e+07	1.53099e+07	1.09406e+07	1.15202e+07	1.3345	0.00254788	0.0304764	2.03275	1.02343	up
Zbsp003407	C27H30O15	Apigenin-6,8-di-C-glucoside (Vicenin-2)	Flavonoids	Flavones	23666-13-9	2	44421.2	78393.5	59008.9	153603	156370	202421	1.32335	0.0070726	0.0473924	0.354851	-1.49471	down
ZBN0051	C45H38O18	Arecatannin B1	Tannins	Tannin	79763-28-3	3	15460.3	13664.8	32505	36722.3	37283.1	72505	1.10185	0.123833	0.25583	0.420653	-1.2493	down
Lamp006438	C26H28O13	Astrapterocarpan-3-O-malonyl glucoside	Flavonoids	Other Flavonoids	-	3	101710	103195	111586	233921	231536	169458	1.33746	0.0349695	0.11444	0.498478	-1.0044	down
Layp007325	C15H12O4	Bauhinoxepin J*	Others	Alcohol compounds	942513-05-5	1	1.09691e+06	810151	1.16204e+06	448387	466216	464963	1.35002	0.0345982	0.113426	2.22469	1.1536	up
pmp001220	C20H16O6	Bavacumestan A	Lignans and Coumarins	Coumarins	-	3	59884.2	63731.5	55587.4	24138.1	20215.3	18570.3	1.38545	0.000334711	0.012441	2.84794	1.50992	up
Zbbp005659	C25H24O13	Biochanin A-7-O-glucoside-6''-O-malonate	Flavonoids	Isoflavones	-	1	86239.2	96935.2	103092	277638	248656	226195	1.38561	0.00503743	0.0404965	0.380425	-1.39431	down
Lmjp101401	C30H30O9	Bismurrangatin	Lignans and Coumarins	Coumarins	-	2	336286	376950	246641	760076	703866	528556	1.27674	0.0211262	0.0855666	0.481746	-1.05366	down
MWSmce108	C15H12O5	Butein	Flavonoids	Chalcones	487-52-5	3	222477	187816	207794	75418.4	74522.5	91604.7	1.38273	0.00137363	0.0233014	2.55888	1.35551	up
Lagp005658	C35H34O16	Butesuperin A malonyl glucoside	Flavonoids	Isoflavones	-	1	24612.6	21247.6	35813.6	63152.6	59885.5	59858.7	1.31394	0.0126452	0.0653098	0.446557	-1.16309	down
Laxp005986	C32H32O13	Butesuperin A-7''-O-β-glucopyranoside*	Flavonoids	Isoflavones	-	2	66987.9	59399.6	51481.5	129746	127278	131464	1.37859	0.00239475	0.0300771	0.457849	-1.12706	down
MWSCX015	C9H8O3	Caffeic aldehyde	Phenolic acids	Phenolic acids	141632-15-7	3	1.06399e+06	645902	1.13998e+06	4807970	1.49491e+06	1.56538e+06	1.01843	0.264239	0.424112	0.362198	-1.46515	down
Hmcp009963	C11H18NO+	Candicine	Alkaloids	Phenolamine	6656-13-9	1	632824	634286	637450	223247	227294	264494	1.39587	0.000982245	0.0211183	2.66359	1.41337	up
pmn001716	C21H20O11	Carthamone*	Flavonoids	Chalcones	86579-00-2	2	1.59588e+07	21817625	1.536e+07	8.18528e+06	8.12762e+06	8.06345e+06	1.34875	0.0431674	0.129572	2.17984	1.12422	up
Lhlp120627	C12H18O2	Carvylacetate	Terpenoids	Monoterpenoids	97-42-7	3	63248.4	70419.6	46337.9	16239.9	18467.7	21357.1	1.36014	0.0246109	0.0930545	3.21068	1.68288	up
Lajp005546	C28H32O14	Castanin-glucosyl xyloside	Flavonoids	Isoflavones	-	1	1.93132e+06	2.02688e+06	1.89962e+06	4.43059e+06	3.72499e+06	3.78709e+06	1.38547	0.0104703	0.0597433	0.490494	-1.02769	down
pmp000127	C28H32O16	Chrysoeriol-6,8-di-C-glucoside	Flavonoids	Flavones	-	3	9522.94	12983.9	12983.9	38120.2	27426.6	30970.4	1.35128	0.0144073	0.0710378	0.367715	-1.44334	down
pmb0608	C25H24O14	Chrysoeriol-7-O-(6''-malonyl)glucoside	Flavonoids	Flavones	-	1	7.48627e+06	7.35606e+06	7.53495e+06	1.66171e+07	1.46388e+07	1.50815e+07	1.39627	0.00529414	0.040503	0.482919	-1.05015	down
pmp000313	C28H38O16	Cimifugin-7,4'-di-O-glucoside	Others	Chromone	-	2	26841.8	25663.1	11811.3	3547.31	7297.74	5005	1.26062	0.0722706	0.180335	4.05779	2.02069	up
HJN043	C45H36O18	Cinnamtannin B1	Tannins	Tannin	88082-60-4	3	10381.2	4106.1	9316.61	13994	18563.2	15331.8	1.10119	0.0325997	0.109	0.497065	-1.00849	down
Zdhn005610	C15H10O6	Citreorosein	Quinones	Anthraquinone	481-73-2	2	623621	674964	712076	176247	135925	232138	1.36558	0.000217196	0.0114741	3.69397	1.88517	up
mws0906	C16H22O8	Coniferin	Phenolic acids	Phenolic acids	531-29-3	2	7.64052e+06	1.03833e+07	7.93907e+06	2.06603e+07	2.1659e+07	1.99919e+07	1.36993	0.000962345	0.0211183	0.416665	-1.26304	down
Lafp007563	C15H22O	Costal	Terpenoids	Sesquiterpenoids	-	2	673823	679370	641324	226041	253860	242169	1.40028	2.38593e-05	0.00963122	2.76222	1.46583	up
Zbzp003512	C36H37O19+	Cyanidin3-O-caffeoylglucoside-5-O-glucoside	Flavonoids	Anthocyanidins	-	3	93924.7	116739	102022	44853.1	25005	48474.6	1.28856	0.00288485	0.0317506	2.64243	1.40187	up
pmb0064	C15H19NO10	DIMBOA glucoside	Alkaloids	Alkaloids	18607-79-9	3	731850	730412	774792	1.69052e+06	1.72612e+06	1.61573e+06	1.40096	0.000212109	0.0114741	0.444532	-1.16964	down
Hmsn002272	C15H20O8	Demethyl coniferin	Phenolic acids	Phenolic acids	-	2	87817.8	76923	88204.4	388253	294238	269862	1.38203	0.02219	0.0871112	0.2656	-1.91267	down
Lhmp091601	C52H84O21	Demethylsoyaponin I rhamnose arabinose glucose rhamnoside	Terpenoids	Triterpene Saponin	-	1	1.43587e+06	1.56288e+06	1.47143e+06	416960	554031	560505	1.38083	0.000111654	0.010926	2.91884	1.54539	up
MWSslk252	C28H34O14	Didymin (Isosakuranetin-7-O-rutinoside)*	Flavonoids	Flavanones	14259-47-3	3	173893	201283	190456	572116	547703	524417	1.39812	0.000121436	0.010926	0.344009	-1.53948	down
Lhmp091619	C50H80O18	Dimethylsoyasaponin E glucuronic acid glucose rhamnoside	Terpenoids	Triterpene Saponin	-	1	32033.7	34967.3	26216	8992.44	14339.6	10310.2	1.33926	0.00507685	0.040503	2.77083	1.47032	up
Lhjp120715	C24H20O11	Edgeworin glucoside	Lignans and Coumarins	Coumarins	-	2	106671	109714	149693	46651.2	65415.2	67219.7	1.28207	0.0295624	0.101825	2.04187	1.02989	up
MWSmce690	C6H8O6	Erythorbic Acid; Isoascorbic Acid	Others	Vitamin	89-65-6	1	1.11762e+06	954094	975897	525274	519841	442748	1.37496	0.00286874	0.0317506	2.04831	1.03444	up
Lmbn001162	C15H16O9	Esculetin-7-O-glucoside*	Lignans and Coumarins	Coumarins	-	3	11204.7	12719.3	18213.9	22769.8	54407.4	34893.2	1.19311	0.120613	0.252184	0.375995	-1.41122	down
Lmqn009304	C19H18O5	Eucalyptin (5-Hydroxy-7,4'-dimethoxy-6,8-dimethylflavone)	Flavonoids	Flavanones	3122-88-1	3	261941	231576	258530	123142	120524	122394	1.39568	0.00528492	0.040503	2.05444	1.03874	up
pmn001371	C27H34O12	Eucommin A*	Lignans and Coumarins	Lignans	99633-12-2	2	3472805	3232650	1.66641e+06	1.24281e+06	1.03526e+06	1.37323e+06	1.18729	0.104729	0.226581	2.29284	1.19714	up
Laxp008443	C49H78O19	Fatsicarpain F glucuronyl glucosyl rhamnoside*	Terpenoids	Triterpene Saponin	-	2	39598.2	19966	28647.6	12777.7	13588.7	7683.39	1.22081	0.07449	0.183888	2.59067	1.37333	up
mws0014	C10H10O4	Ferulic acid*	Phenolic acids	Phenolic acids	537-98-4	2	869051	869340	640648	1.37526e+06	1.38351e+06	2.94343e+06	1.16829	0.165018	0.309314	0.417214	-1.26114	down
Lmhn003799	C24H22O12	Feruloylferuloyltartaric acid	Phenolic acids	Phenolic acids	-	3	55174.3	45439.5	36604.4	130218	94442	88368.8	1.3002	0.0320472	0.107709	0.438357	-1.18982	down
Lmhn003074	C14H14O8	Feruloylmalic acid	Phenolic acids	Phenolic acids	-	1	3.66197e+07	3.90828e+07	4.15077e+07	5.75523e+06	6.11882e+06	6.1852e+06	1.40284	0.00167718	0.0256289	6.49031	2.69829	up
mws0037	C16H12O4	Formononetin (7-Hydroxy-4'-methoxyisoflavone)	Flavonoids	Isoflavones	485-72-3	1	39556	48087.3	60831.7	323745	210795	332965	1.37139	0.023538	0.0911196	0.171152	-2.54665	down
Wbmp003302	C10H12O2	Frambinone	Others	Ketone compounds	-	2	344237	421010	294059	656705	900353	779630	1.32603	0.0124476	0.0646507	0.453337	-1.14135	down
pmn001672	C23H32O15	Furanofructosyl-α-D-(3-mustard acyl)glucoside*	Phenolic acids	Phenolic acids	-	3	21482.1	16896.4	13811.4	70264.4	43694.6	55494.3	1.33826	0.0287071	0.0999614	0.30799	-1.69905	down
HJAP154	C23H16O11	Galloylisorhamnetin	Flavonoids	Flavonols	-	2	51573.8	165005	142505	13366.8	37505	40005	1.12654	0.115943	0.244724	3.95132	1.98234	up
pmp000378	C25H26O5	Gancaonin Q	Flavonoids	Flavones	134958-52-4	3	2212.56	2736.28	4594.5	10683.5	4941.96	4843.43	1.03459	0.191392	0.339946	0.466236	-1.10087	down
Ramp002586	C27H30O15	Genistein 7,4'-di-O-beta-D-glucopyranoside	Flavonoids	Isoflavones	36190-98-4	3	97546.4	74980.4	91691.9	41183.1	10005	47107.1	1.06956	0.022037	0.0871112	2.68801	1.42654	up
mws0895	C21H20O10	Genistein-7-O-Glucoside (Genistin)	Flavonoids	Isoflavones	529-59-9	2	125575	133346	93674.4	36370.4	62789.9	52900.4	1.27779	0.0142793	0.0709304	2.31879	1.21337	up
pmp000350	C20H16O5	Glabrone	Flavonoids	Isoflavones	60008-02-8	3	9367.08	10528.6	12049.2	28131.7	21242	28125.9	1.35604	0.0145316	0.0710819	0.412193	-1.27861	down
Lcsp002477	C13H25N3O4	Gly-Val-Leu	Amino acids and derivatives	Amino acids and derivatives	-	3	42058.8	27558.8	27554.1	69845.3	74808.4	61258.4	1.30551	0.00493614	0.0401714	0.471909	-1.08342	down
Laxp006572	C15H10O4	Hispidol*	Flavonoids	Other Flavonoids	5786-54-9	1	251471	241701	183339	86489.2	98966.1	98499.3	1.36119	0.022166	0.0871112	2.38246	1.25245	up
Lmbn007891	C18H34O4	Hydroxy ricinoleic acid	Lipids	Free fatty acids	-	1	70605.9	82449.2	70171.7	36654.8	28826.5	31898	1.37428	0.00228253	0.0295719	2.29235	1.19682	up
Zmhn001905	C21H20O11	HydroxyAloe-emodin-8-O-glucoside	Quinones	Anthraquinone	-	2	498173	495522	428405	1857505	2147505	1322505	1.36757	0.0318023	0.107304	0.266935	-1.90544	down
pmp000973	C21H20O6	Icaritin	Flavonoids	Flavonols	118525-40-9	3	8120.78	8062.22	8617.92	2281.64	1651.23	2408.28	1.38345	5.35003e-05	0.00976597	3.91111	1.96758	up
Zbqp003125	C15H22N2O3	Ile-Phe	Amino acids and derivatives	Amino acids and derivatives	-	1	3.57281e+06	3.14056e+06	3.53226e+06	1.44791e+06	1.71543e+06	1.2636e+06	1.36824	0.00052817	0.0153967	2.31439	1.21063	up
pmp001166	C16H12O7	Irilin D	Flavonoids	Isoflavones	204590-67-0	3	40841.2	29523.7	35781	5005	1184.72	1234.19	1.33191	0.00459602	0.0391615	14.2978	3.83772	up
MWSN0157	C20H20O4	Isobavachalcone	Flavonoids	Chalcones	20784-50-3	3	92184.7	110255	88171.5	31254	31646.4	31921.9	1.39379	0.0106093	0.0597433	3.06479	1.61579	up
pmn001382	C25H24O12	Isochlorogenic acid A*	Phenolic acids	Phenolic acids	2450-53-5	3	55005	35005	81827.5	143126	120477	106011	1.18433	0.0208547	0.0850829	0.46491	-1.10498	down
Zmyn000453	C6H8O7	Isocitric Acid	Organic acids	Organic acids	320-77-4	1	3.58499e+07	4.81671e+07	4.36716e+07	1.70773e+07	2.00445e+07	2.06987e+07	1.35704	0.0162271	0.0761736	2.20836	1.14298	up
pme0422	C10H10O4	Isoferulic Acid*	Phenolic acids	Phenolic acids	25522-33-2	2	1035005	2.26809e+06	1.608e+06	290005	114560	556986	1.21616	0.0527331	0.14886	5.10747	2.35261	up
mws4102	C21H18O6	Isoglycyrol	Lignans and Coumarins	Coumarins	23013-86-7	2	160876	163375	148108	54818.4	49924.4	48759.8	1.39931	0.000568341	0.0161671	3.07721	1.62162	up
pme1611	C21H22O10	Isohemiphloin	Flavonoids	Flavanones	3682-02-8	2	222442	138856	115807	348076	254451	365308	1.19784	0.0259821	0.0949426	0.492962	-1.02045	down
Lmmn003041	C25H32O10	Isolariciresinol-9'-O-xyloside	Lignans and Coumarins	Lignans	97055-97-5	3	13468.9	23251.4	19396.8	40561.2	60005	34141.8	1.23955	0.0640391	0.166772	0.416584	-1.26332	down
MWSmce040	C8H8O3	Isovanillin	Others	Aldehyde compounds	621-59-0	3	224852	186664	362505	94739.8	125609	140714	1.19084	0.115572	0.24422	2.14373	1.10012	up
mws1068	C15H10O6	Kaempferol (3,5,7,4'-Tetrahydroxyflavone)	Flavonoids	Flavonols	520-18-3	1	840921	881923	920565	399005	273946	286909	1.36667	0.000847685	0.0200945	2.75395	1.4615	up
ZBN0043	C30H26O13	Kaempferol-3-O-(2''-p-Coumaroyl)galactoside*	Flavonoids	Flavonols	-	3	240362	241741	194496	678613	730300	596164	1.38425	0.0032571	0.0335597	0.337443	-1.56728	down
Lmdp004892	C24H22O14	Kaempferol-3-O-(6''-malonyl)galactoside*	Flavonoids	Flavonols	-	1	1.33894e+06	1.48319e+06	1.09212e+06	3.84483e+06	4.13229e+06	4.47368e+06	1.38397	0.000506225	0.0150969	0.314378	-1.66943	down
MWSN0086	C30H26O13	Kaempferol-3-O-(6''-p-Coumaroyl)glucoside (Tiliroside)*	Flavonoids	Flavonols	20316-62-5	3	157258	216652	173789	529013	536651	472255	1.37727	0.000283587	0.0122708	0.35613	-1.48952	down
ZBN0210	C21H20O11	Kaempferol-3-O-glucoside (Astragalin)*	Flavonoids	Flavonols	480-10-4	2	578805	567865	509062	211631	187906	334884	1.29063	0.0102022	0.0589497	2.25447	1.17279	up
Zbjp002396	C33H40O21	Kaempferol-3-O-sophoroside-7-O-glucoside*	Flavonoids	Flavonols	-	2	123750	178804	129089	47391.5	43441.4	91090.9	1.21744	0.023888	0.0914596	2.37266	1.24651	up
Lagp005714	C42H66O13	KakkaSaponin II	Terpenoids	Triterpene Saponin	-	2	639652	580337	593413	244363	238783	273170	1.3947	0.00028356	0.0122708	2.39767	1.26164	up
pmp000348	C20H18O4	Kanzonol D	Flavonoids	Other Flavonoids	155233-20-8	2	54017.2	46530.7	59149.3	86569.5	84405.3	158779	1.1846	0.143321	0.281692	0.484293	-1.04605	down
Lssp210101	C20H20O5	Kushenol S	Flavonoids	Other Flavonoids	254886-72-1	2	164825	390005	161950	129336	86268.8	94895.3	1.08289	0.212187	0.363609	2.30847	1.20694	up
Hmfn000531	C6H8O6	L-Ascorbic acid (Vitamin C)	Others	Vitamin	50-81-7	1	394108	608898	886532	3.45966e+06	2.99291e+06	3.26687e+06	1.35122	0.000189093	0.010926	0.194408	-2.36284	down
Hmzp004605	C22H22O11	Ladanetin-6-O-β-D-glucosid*	Flavonoids	Flavones	-	3	6.95781e+06	5.87131e+06	4.28628e+06	2.63413e+06	2.50537e+06	3.29095e+06	1.26844	0.0540491	0.15119	2.03019	1.02161	up
pmp000355	C20H18O6	Licoflavonol*	Flavonoids	Flavonols	60197-60-6	3	8535.09	10855.7	14006	30429.2	17435.8	20668.8	1.1966	0.0797603	0.189315	0.487304	-1.03711	down
pmp000357	C20H18O6	Licoisoflavanone*	Flavonoids	Other Flavonoids	66067-26-3	3	8535.09	10855.7	14006	30429.2	17435.8	20668.8	1.1966	0.0797603	0.189315	0.487304	-1.03711	down
Hmcn002743	C22H26O8	Lirioresinol A	Lignans and Coumarins	Lignans	-	3	253278	247088	232921	74464.1	71586.9	87773	1.3946	3.76989e-05	0.00976597	3.13606	1.64895	up
Lmjp004816	C11H16O3	Loliolide*	Terpenoids	Monoterpenoids	5989-02-6	2	87529.3	100503	104741	32295.6	50255.1	50265	1.30905	0.00272556	0.0313016	2.20436	1.14036	up
pmp000587	C24H22O14	Luteolin-7-O-(6''-malonyl)glucoside*	Flavonoids	Flavones	-	1	488046	508404	519244	1.21785e+06	891154	1.10878e+06	1.36127	0.0265707	0.0956759	0.471037	-1.08609	down
Hmcn001415	C17H24O10	Majoroside	Terpenoids	Monoterpenoids	134140-02-6	2	116549	112680	120175	259161	246059	280342	1.39667	0.00338411	0.0339696	0.444783	-1.16883	down
Wayn000504	C16H26O15	Malic acid-1-O-diglucoside	Organic acids	Organic acids	-	2	1.12914e+06	1.04574e+06	1.03669e+06	2.12331e+06	2.04641e+06	2.27006e+06	1.39486	0.000980426	0.0211183	0.498708	-1.00373	down
Lssp210087	C20H22O6	Matairesinol	Lignans and Coumarins	Lignans	580-72-3	2	13763.4	40005	7505	55005	46188	52227	1.06946	0.0825069	0.192135	0.399384	-1.32415	down
Yalp008047	C19H30O2	Methyl 12-phenyldodecanoate	Lipids	Free fatty acids	38795-65-2	1	211072	252554	219266	101540	114074	107934	1.38408	0.0072744	0.0480365	2.11064	1.07768	up
Zmgn004894	C8H8O3	Methyl 4-hydroxybenzoate*	Phenolic acids	Phenolic acids	99-76-3	3	508593	476222	717136	327605	219314	268947	1.27122	0.044021	0.131071	2.08607	1.06078	up
MWSmce689	C19H32O2	Methyl linolenate	Lipids	Free fatty acids	301-00-8	1	98186.3	114450	100605	45201.3	53322.9	45425.6	1.38086	0.0021264	0.0291238	2.17604	1.12171	up
Lhdp091116	C49H78O19	Methylsoyasaponin I glucuronic acid glucose rhamnoside*	Terpenoids	Triterpene Saponin	-	2	39598.2	19966	28647.6	12777.7	13588.7	7683.39	1.22081	0.07449	0.183888	2.59067	1.37333	up
Lhmp093007	C43H68O15	Methylsoyasaponin I glucuronic acid glucoside	Terpenoids	Triterpene Saponin	-	2	22753.5	40893.4	30078.7	13488.5	8822.19	8028.22	1.29812	0.0459538	0.135085	3.08929	1.62728	up
pme3514	C15H10O7	Morin*	Flavonoids	Flavonols	480-16-0	2	252796	180577	209589	85994.2	85897.6	92798.7	1.36845	0.0254403	0.0938904	2.42911	1.28043	up
pme3207	C6H6O4	Muconic acid	Organic acids	Organic acids	1119-72-8	3	6.20489e+06	1.0931e+07	6.82277e+06	3.35522e+06	4.45445e+06	3.91007e+06	1.22545	0.104738	0.226581	2.0443	1.03161	up
pma0170	C27H35N3O6	N',N''-Diferuloylspermidine	Alkaloids	Phenolamine	-	3	122164	96792.1	119463	19336.6	19405.1	32505	1.36622	0.00204271	0.0285307	4.74996	2.24792	up
MWS04412	C8H18N2O2	N(6),N(6)-Dimethyl-L-lysine	Amino acids and derivatives	Amino acids and derivatives	2259-86-1	1	1.83381e+06	1.20645e+06	1.88562e+06	3.13959e+06	3.82396e+06	4.40601e+06	1.29827	0.0122624	0.0641328	0.433251	-1.20672	down
Wayn002636	C17H22N2O7	N-(1-Deoxy-1-fructosyl)Tryptophan	Nucleotides and derivatives	Nucleotides and derivatives	-	3	27636.7	18889.4	31015.7	73070.2	66959.7	76663.5	1.34668	0.000711601	0.018024	0.357841	-1.48261	down
mws0124	C13H14N2O3	N-(3-Indolylacetyl)-L-alanine	Amino acids and derivatives	Amino acids and derivatives	57105-39-2	2	49228.9	50885.3	64645.6	242068	345416	244604	1.38192	0.02083	0.0850829	0.198008	-2.33637	down
Lmmp002080	C11H16N2O	N-(4-Aminobutyl)benzamide	Alkaloids	Alkaloids	5692-23-9	2	40827.5	69103.4	77671.5	28497	32703.1	28345.5	1.21745	0.0967241	0.215214	2.09505	1.06698	up
pma1751	C12H15NO7	N-(beta-D-Glucosyl)nicotinate*	Others	Vitamin	-	3	222599	226927	238884	778171	658069	781076	1.39678	0.00570269	0.0416769	0.31047	-1.68747	down
pme0253	C8H15NO3	N-Acetyl-L-leucine	Amino acids and derivatives	Amino acids and derivatives	1188-21-2	3	70005	45005	90005	29700.1	38916.1	29685.6	1.18812	0.104879	0.226581	2.08557	1.06044	up
Zmyn000155	C7H14N2O3	N-α-Acetyl-L-ornithine	Amino acids and derivatives	Amino acids and derivatives	6205-08-9	3	27518.7	40203.5	31548	175706	116731	173876	1.36953	0.0209347	0.0850829	0.212883	-2.23187	down
pme2060	C10H13N5	N6-Isopentenyladenine	Nucleotides and derivatives	Nucleotides and derivatives	2365-40-4	3	63963	46841.9	84567	23343.9	20656.9	24594.3	1.32563	0.0590789	0.159218	2.84819	1.51005	up
Lamp004464	C23H24O11	Odoratin 7-Glucoside	Flavonoids	Isoflavones	-	2	24688.1	28984.1	22505	42172.6	37048.1	82505	1.12521	0.18379	0.332512	0.471027	-1.08612	down
Lamp005061	C26H26O14	Odoratin 7-malonyl glucoside	Flavonoids	Isoflavones	-	2	260005	147304	113104	358012	280804	742505	1.09493	0.174093	0.322221	0.37675	-1.40832	down
mws0791	C28H34O14	Poncirin (Isosakuranetin-7-O-neohesperidoside)*	Flavonoids	Flavanones	14941-08-3	3	241855	272671	232203	606321	577969	525572	1.38776	0.00123721	0.0226495	0.436719	-1.19522	down
pmn001646	C45H38O18	Procyanidin C1	Tannins	Proanthocyanidins	37064-30-5	2	148101	94890	112497	274083	336822	206654	1.27482	0.0394526	0.123641	0.434816	-1.20152	down
MWSmce501	C8H8O4	Protocatechuic Acid Methyl Ester	Phenolic acids	Phenolic acids	2150-43-8	3	282505	572505	1180005	192505	322505	185005	1.01386	0.232204	0.386798	2.9071	1.53958	up
Wasn004683	C21H22O12	Protocatechuic acid 1-O-(Glucosylvanilloyl)	Phenolic acids	Phenolic acids	-	2	130884	101605	146780	269810	280373	270085	1.35245	0.00536682	0.040503	0.462373	-1.11287	down
Lcyp000677	C22H22O10	Prunetin-4'-O-glucoside(Prunitrin)*	Flavonoids	Isoflavones	154-36-9	3	182762	171168	141737	457143	307125	343679	1.32409	0.0379421	0.120334	0.447373	-1.16045	down
Lmsn003588	C17H14O5	Pterocarpine	Flavonoids	Isoflavones	524-97-0	3	258267	264195	314252	1.24403e+06	828428	1.08685e+06	1.37579	0.0217208	0.0864062	0.26484	-1.9168	down
zjgp122326	C12H15NO7	Pyridine-4-formyl-O-β-D-glucopyranoside*	Others	Others	-	3	92536.3	94238.9	89029.1	345718	269634	288682	1.3928	0.0114285	0.0625188	0.305082	-1.71273	down
Lmjn004351	C16H12O8	Quercetagetin-4'-Methyl Ether	Flavonoids	Flavonols	-	3	10490.6	14813.4	6860.66	1400.1	7411.97	2095.1	1.07198	0.0785752	0.188682	2.94894	1.5602	up
ZBN0186	C15H10O7	Quercetin*	Flavonoids	Flavonols	117-39-5	2	218525	215901	179737	100365	77899.2	89069.1	1.36766	0.00378398	0.0358799	2.29737	1.19998	up
ZBN0188	C27H30O17	Quercetin-3,7-Di-O-glucoside	Flavonoids	Flavonols	-	3	6231.23	18567.9	7268.73	15235.5	27853.7	30005	1.04837	0.0888687	0.202612	0.43872	-1.18863	down
Hmln002199	C23H22O13	Quercetin-3-O-(6''-O-acetyl)galactoside	Flavonoids	Flavonols	-	3	46785.3	80404.8	42262.2	138005	155005	360005	1.22516	0.148853	0.288501	0.259492	-1.94624	down
mws0059	C27H30O16	Quercetin-3-O-rutinoside (Rutin)*	Flavonoids	Flavonols	153-18-4	3	13789745	11404960	6.25027e+06	22026145	22444210	18718750	1.17445	0.0239501	0.0914953	0.497633	-1.00685	down
MWSN0096	C27H30O17	Quercetin-3-O-sophoroside (Baimaside)	Flavonoids	Flavonols	18609-17-1	3	41640.5	54149	52479.2	198144	235150	204272	1.39153	0.00228025	0.0295719	0.232554	-2.10436	down
Lmsp002982	C33H40O21	Quercetin-3-O-sophoroside-7-O-rhamnoside	Flavonoids	Flavonols	-	1	45678.7	37252.8	57768.7	16627.7	24844.7	27543.7	1.22795	0.0368434	0.117657	2.03866	1.02762	up
Lmmp002755	C33H40O21	Quercetin-7-O-rutinoside-4'-O-glucoside	Flavonoids	Flavonols	-	2	7505	4990.47	15510.8	23716	42621.2	32505	1.22829	0.0296903	0.10204	0.283344	-1.81938	down
Zmhp003784	C27H30O17	Rhodioflavonoside	Flavonoids	Flavonols	-	2	32056.8	29139.7	6483.24	75092	91272	77699.7	1.1518	0.00617213	0.0440628	0.277304	-1.85046	down
mws0232	C17H20N4O6	Riboflavin (Vitamin B2)	Others	Vitamin	83-88-5	3	7.35491e+06	7.84573e+06	7.48547e+06	2.88558e+06	2.86396e+06	3.056e+06	1.40179	0.000205175	0.0114741	2.57634	1.36532	up
pme2746	C27H33N9O15P2	Riboflavin 5'-Adenosine Diphosphate	Nucleotides and derivatives	Nucleotides and derivatives	146-14-5	1	80661	85783.8	46712.7	291626	207914	257612	1.33149	0.00722539	0.0479943	0.281526	-1.82866	down
pmf0289	C15H21N5O4	Riboprine	Nucleotides and derivatives	Nucleotides and derivatives	7724-76-7	3	111190	145698	147318	65879.2	56998.6	56247.2	1.35946	0.0184133	0.0811015	2.25656	1.17412	up
Zmpp002571	C15H10O7	Robinetin	Flavonoids	Flavonols	490-31-3	3	368683	416511	377856	110598	113901	65706.8	1.35992	0.000171922	0.010926	4.00767	2.00276	up
Lmqn000351	C12H22O10	Rutinose	Others	Saccharides	90-74-4	2	62288.4	38176.8	66424.9	103531	125373	121897	1.2656	0.00633755	0.0445556	0.475741	-1.07175	down
Lmtn003096	C26H36O11	Secoisolariciresinol 4-O-glucoside	Lignans and Coumarins	Lignans	-	2	256304	169985	186482	608404	497129	594934	1.35583	0.00159798	0.0248291	0.360354	-1.47251	down
MWSslk197	C17H24O11	Secoxyloganin	Terpenoids	Monoterpenoids	58822-47-2	3	15116.5	6052.03	13101.5	32505	30244	42505	1.25081	0.00898444	0.0546295	0.325594	-1.61885	down
pmn001459	C23H32O15	Sibiricose A6	Phenolic acids	Phenolic acids	241125-75-7	3	16383.7	9843.08	5373.58	41332	50054	52446	1.29964	0.00131282	0.0233014	0.219703	-2.18637	down
Lhdp091122	C47H76O19	Soyasaponin A arabinose glucuronic acid glucoside	Terpenoids	Triterpene Saponin	-	3	25933.7	32505	10052.1	88320	83149.8	107193	1.26292	0.00216355	0.0292	0.245783	-2.02454	down
Lhdp091111	C48H78O20	Soyasaponin A glucuronic acid glucose glucoside	Terpenoids	Triterpene Saponin	-	2	23255.3	28969.7	23571.8	279671	258112	271500	1.4014	0.000261896	0.0122708	0.0936592	-3.41644	down
Lhdp091312	C42H68O15	Soyasaponin A glucuronic acid glucoside	Terpenoids	Triterpene Saponin	-	2	68839.4	139428	126675	349183	382628	440408	1.32178	0.00148006	0.0240196	0.285734	-1.80726	down
Lhdp090702	C53H86O24	Soyasaponin A rhamnose glucose glucose glucoside	Terpenoids	Triterpene Saponin	-	3	2267.4	4336.59	2834.65	48158.2	27737.4	45869.6	1.37624	0.0275716	0.0984169	0.077515	-3.68938	down
Lmdp005647	C41H66O13	Soyasaponin IV*	Terpenoids	Triterpene Saponin	108906-97-4	1	943609	1.03359e+06	864131	407211	387736	443071	1.38741	0.00451716	0.0388476	2.29506	1.19853	up
Lmdp007827	C47H72O16	Soyasaponin γa	Terpenoids	Triterpene Saponin	-	1	2.67201e+06	2.48524e+06	1.77727e+06	966770	985379	1.20215e+06	1.31684	0.0358347	0.116039	2.19843	1.13647	up
Lhdp090712	C41H66O13	Soyasaponin Ⅳ*	Terpenoids	Triterpene Saponin	-	1	943609	1.03359e+06	864131	407211	387736	443071	1.38741	0.00451716	0.0388476	2.29506	1.19853	up
MWSN0092	C28H32O15	Spinosin	Flavonoids	Flavones	72063-39-9	3	8572.9	12505	13405.3	24507.3	21990.8	23260.9	1.30573	0.00632915	0.0445556	0.494319	-1.01649	down
mws0242	C8H14O4	Suberic Acid	Organic acids	Organic acids	505-48-6	1	337141	605005	990005	164157	146225	195447	1.24935	0.128026	0.260752	3.81977	1.93348	up
mws1089	C12H23O14P	Sucrose-6-phosphate	Others	Saccharides	-	3	100309	95301.6	65740.6	169486	176643	181830	1.31549	0.00880399	0.0542619	0.495023	-1.01443	down
Smrp002240	C15H10O5	Sulphuretin	Flavonoids	Aurones	120-05-8	2	212680	182503	187450	98887.7	96155.8	62656.9	1.31614	0.00228559	0.0295719	2.26089	1.17689	up
mws1350	C9H10O4	Syringaldehyde; 4-Hydroxy-3,5-Dimethoxybenzaldehyde	Others	Aldehyde compounds	134-96-3	3	118993	204632	115728	47707.2	26213.9	54873.7	1.26951	0.0606943	0.161939	3.41127	1.77031	up
MWS20152	C22H26O8	Syringaresinol	Lignans and Coumarins	Lignans	21453-71-4	3	62510.4	58680.1	64461.7	17682.3	22057.9	20251.9	1.39363	6.86628e-05	0.00976597	3.09461	1.62976	up
Lahp003509	C21H22O10	Tadehaginoside	Phenolic acids	Phenolic acids	-	3	22505	9202.09	8236.12	27782.2	51441.6	28998.1	1.14819	0.0778767	0.187492	0.369086	-1.43797	down
mws0044	C15H12O7	Taxifolin(Dihydroquercetin)	Flavonoids	Flavanonols	480-18-2	3	90005	115005	67335.9	48477.7	44891.5	26052.7	1.20621	0.0464953	0.13646	2.28053	1.18937	up
Wahp006114	C34H37N3O6	Tri-p-coumaroyl Spermidine	Alkaloids	Phenolamine	-	2	1.78079e+06	546957	625981	115251	120857	182818	1.28516	0.167872	0.313236	7.05072	2.81777	up
Lazn004665	C15H21N5O4	Triacanthinapioside	Alkaloids	Alkaloids	-	1	285177	312475	338947	127688	104480	130736	1.38145	0.00153567	0.0246909	2.58085	1.36784	up
MWSslk154	C12H20O7	Triethyl citrate	Organic acids	Organic acids	77-93-0	2	179786	196121	159671	58197.7	59765	79655.8	1.36761	0.00166674	0.0256289	2.71016	1.43838	up
Zmfn000481	C14H22N2O16P2	Uridine-5'-Diphosphate-D-Xylose	Nucleotides and derivatives	Nucleotides and derivatives	3616-06-6	3	458824	397721	327908	956618	830247	1.03342e+06	1.35705	0.00282143	0.0316171	0.419977	-1.25162	down
MWSmce632	C10H10O4	Vanillin acetate	Phenolic acids	Phenolic acids	881-68-5	3	80032	97205.3	126184	64216.6	28787.7	20005	1.16412	0.0291923	0.101191	2.68493	1.42488	up
mws0458	C8H8O3	Vanillin; 4-Hydroxy-3-Methoxybenzaldehyde*	Others	Aldehyde compounds	121-33-5	3	508593	476222	717136	327605	219314	268947	1.27122	0.044021	0.131071	2.08607	1.06078	up
mws1429	C13H20O3	Vomifoliol (Blumenol A)	Terpenoids	Monoterpenoids	189351-15-3	3	2640560	1.53803e+06	1.33871e+06	194844	465005	282505	1.3187	0.0588831	0.159174	5.85481	2.54962	up
MWSmce085	C16H10O7	Wedelolactone	Lignans and Coumarins	Coumarins	524-12-9	3	20528.4	23251.4	25373.4	100555	58994.6	84095.3	1.35505	0.0389742	0.122557	0.283828	-1.81691	down
Cmyp002064	C22H22O11	Yuanhuanin*	Flavonoids	Flavones	83133-14-6	3	5.67619e+06	4.21815e+06	5.08811e+06	2.13714e+06	2.41861e+06	2.29654e+06	1.36466	0.0204261	0.0850829	2.18649	1.12861	up
Lmxp000939	C5H5N5	Zarzissine*	Alkaloids	Alkaloids	160568-14-9	1	1.34515e+07	1.39587e+07	1.48764e+07	6.68513e+06	6.51496e+06	6.49528e+06	1.39979	0.00258777	0.0304764	2.14703	1.10234	up
MWS20185	C17H26O4	[6]-Gingerol	Phenolic acids	Phenolic acids	23513-14-6	3	62801.2	65521.4	55749	28774.1	25868.3	25659.9	1.38927	0.00351029	0.0347087	2.29223	1.19675	up
Lcsp003365	C15H21N5O5	cis-Zeatin riboside	Alkaloids	Alkaloids	15896-46-5	1	2397505	1.28152e+06	1.60841e+06	531078	291906	435074	1.32296	0.0504436	0.144182	4.20285	2.07137	up
Lcsp002898	C21H31N5O10	cis-Zeatin-O-glucoside riboside	Alkaloids	Alkaloids	125225-72-1	2	74157.1	60128	68884.1	190180	247117	283257	1.37432	0.0217768	0.0864062	0.281963	-1.82642	down
Lhmp122201	C16H12O4	dalbergin	Lignans and Coumarins	Coumarins	482-83-7	1	212067	276155	260340	797256	566707	957584	1.34083	0.0404103	0.125157	0.322441	-1.63289	down
HX1340	C11H16O3	epiloliolide*	Others	Others	-	2	87529.3	100503	104741	32295.6	50255.1	50265	1.30905	0.00272556	0.0313016	2.20436	1.14036	up
Zjgp101319	C42H66O15	methyl-kuzusapogenol C-GlcA-Glc	Terpenoids	Triterpene Saponin	-	2	141527	169661	137519	56350.1	48492.6	50203.9	1.38861	0.0078123	0.050684	2.89402	1.53307	up
pme1439	C9H8O3	p-Coumaric acid	Phenolic acids	Phenolic acids	501-98-4	3	913250	587278	982701	1.77814e+06	1.83905e+06	1.93279e+06	1.30727	0.00762141	0.0497764	0.447431	-1.16026	down
Lmhn002926	C13H12O7	p-Coumaroylmalic acid	Phenolic acids	Phenolic acids	-	1	3.13562e+06	3.87434e+06	2.44189e+06	551439	358317	480241	1.37887	0.0212434	0.0855666	6.79992	2.76552	up
Zjgp101416	C48H74O20	uralsaponin R*	Terpenoids	Triterpene Saponin	-	1	133640	82136.8	104350	42885.2	54626	60776.8	1.25466	0.0557039	0.154635	2.02243	1.01609	up
Lmyn007769	C21H20O6	β-Anhydroicaritin	Flavonoids	Other Flavonoids	38226-86-7	3	28049.1	31402.2	32370.8	17528.4	11433.4	14190.5	1.32937	0.00243131	0.0300771	2.12786	1.08941	up
Hmgn002038	C29H34O16	β-Oxoacteoside	Phenolic acids	Phenolic acids	-	3	82505	20608.8	36364.8	152505	145005	100977	1.14705	0.0253892	0.0938893	0.350021	-1.51449	down
